# Supplementary material for: Beyond the Take-Home Pathway: Community-Level Pesticide Exposure Among Children Living in an Intensively Cultivated Agricultural Landscape
Source: Int J Environ Res Public Health. 2026 May 18;23(5):664. doi: 10.3390/ijerph23050664 (PMC13206163; doi:10.3390/ijerph23050664)
Supplement: Supplementary file 1 [file ijerph-23-00664-s001.zip]

Archive with 1 entries (1 files):
- ijerph-4260185-supplementary.pdf
